# Supplementary material for: Biofabrication of Silver Nanoparticles Using Pergularia tomentosa Extract and Evaluation of Their Antibacterial, Antioxidant, and Cytotoxic Properties
Source: Life (Basel). 2024 Dec 10;14(12):1639. doi: 10.3390/life14121639 (PMC11677515; doi:10.3390/life14121639)
Supplement: Supplementary file 1 [file life-14-01639-s001.zip]

Archive with 1 entries (1 files):
- life-3252641-supplementary.pdf
